# Supplementary material for: Oral health status of the disabled compared with that of the non-disabled in Korea: A propensity score matching analysis
Source: PLoS One. 2019 Jan 14;14(1):e0208246. doi: 10.1371/journal.pone.0208246 (PMC6331121; doi:10.1371/journal.pone.0208246)
Supplement: S2 File — Original survey data was included on this file and Control group data are available from the Korea National Health and Nutrition Examination Survey database (https://knhanes.cdc.go.kr/knhanes/eng/index.do) for researchers who meet the criteria for access to confidential data. (XLSX) [file pone.0208246.s002.xlsx]

## Sheet: Coding book
Variables	Coding	Explaination
ID		participants number
dis_classification	0	non-disabled	Reference: Korean National Health and Nutrition Examination Survey raw data
	1	disabled
age		age
age_c	2	age group ~20's	age group
	3	age group 30's
	4	age group 40's
	5	age group 50's
	6	age group over 60's
tins	1	Medical aid 1	health security system
	2	Medical aid 2
	3	National health insurance
region	1	Urban
	2	Suburban
edu_c	1	≤Elementary school
	2	Middle school
	3	High school
	4	≥College
ainc_c	1	1st section income (30% )	Income level (median standard)
	2	2nd section income (70% )
	3	3rd section income (90% )
	4	4th section income (110% )
	5	5th section income (130% )
	6	6th section income (155% )
sex	0	Male
	1	Female
DT		Decayed teeth
FT		Filled teeth
MT		Missing teeth
DMFT		DT+MT+FT
NT_28		Number of present teeth
edentate	0	Dentulous	edentulous status
	1	Edentulous
perio	0	Healthy	Periodontal disease
	1	Periodontitis
ps			propensity score
psweight			propensity score weight
dis_cc	1	Physical disability	disability classification
	2	Metally disability
	3	Mutiple disability

## Sheet: Raw data_edited
ID	dis_classification	age	age_c	tins	region	edu_c	ainc_c	sex	DT	FT	MT	DMFT	NT_28	edentate	perio	ps	psweight	dis_cc
1	1	27	2	3	1	3	1	0	0	6	0	6	28	0	0	0.114512	1	2
2	1	24	2	3	1	3	3	0	0	0	0	0	24	0	0	0.114475	1	2
3	1	25	2	3	1	3	1	1	0	4	0	4	24	0	0	0.0406803	1	2
7	1	28	2	1	1	3	1	0	0	8	0	8	28	0	0	0.114524	1	2
8	1	21	2	1	1	3	1	0	0	4	0	4	25	0	0	0.114439	1	2
9	1	27	2	1	1	3	1	0	0	4	0	4	26	0	0	0.114512	1	3
10	1	28	2	1	1	3	1	1	0	2	0	2	27	0	0	0.0406944	1	1
11	1	25	2	1	1	3	1	0	0	3	0	3	28	0	0	0.114487	1	3
12	1	26	2	3	1	3	1	0	0	0	0	0	28	0	0	0.1145	1	1
13	1	31	3	1	1	3	1	0	0	13	0	13	27	0	0	0.114561	1	2
14	1	31	3	1	1	3	1	0	0	4	0	4	28	0	1	0.114561	1	2
16	1	57	5	3	1	3	1	0	0	0	0	0	27	0	1	0.114879	1	1
18	1	40	4	1	1	4	1	0	0	0	0	0	28	0	0	0.107212	1	2
19	1	45	4	3	1	2	5	1	0	2	0	2	2	0		0.043838	1	2
20	1	49	4	1	1	2	2	0	3	5	1	9	27	0	1	0.122694	1	1
22	1	43	4	3	1	2	1	1	0	6	4	10	24	0	0	0.0438279	1	2
27	1	30	3	3	1	3	5	0	0	5	0	5	28	0	0	0.114549	1	2
28	1	19	1	3	1	3	2	0	0	9	0	9	27	0	0	0.114414	1	2
29	1	37	3	3	1	3	3	0	1	7	0	8	28	0	0	0.114634	1	2
34	1	30	3	3	1	3	1	1	0	9	0	9	28	0	0	0.0407038	1	2
38	1	22	2	3	1	3	3	1	1	4	0	5	28	0	0	0.0406663	1	2
39	1	44	4	3	1	3	2	0	0	4	0	4	28	0	0	0.11472	1	2
41	1	23	2	3	1	3	2	0	1	0	0	1	28	0	0	0.114463	1	2
42	1	69	6	1	1	1	1	0	0	0	1	1	27	0	0	0.131346	1	1
43	1	63	6	1	1	2	1	0	1	6	0	7	24	0	1	0.122875	1	3
44	1	53	5	2	1	4	2	1	0	1	0	1	28	0	0	0.0379516	1	1
45	1	65	6	3	1	3	1	0	1	2	1	4	27	0	0	0.114977	1	1
46	1	72	7	3	1	2	1	1	0	4	4	8	24	0	1	0.0439745	1	1
48	1	74	7	3	1	3	4	0	1	7	0	8	27	0	0	0.115087	1	1
49	1	56	5	3	1	3	5	0	0	1	0	1	25	0	1	0.114866	1	1
50	1	72	7	1	1	4	4	1	0	3	0	3	28	0	0	0.0380352	1	1
51	1	77	7	3	1	3	2	1	0	0	0	0	27	0	0	0.0409254	1	1
52	1	60	6	1	1	4	1	0	1	2	2	5	26	0	0	0.107443	1	1
53	1	76	7	3	1	4	3	0	0	2	0	2	28	0	0	0.107628	1	1
54	1	57	5	3	1	3	2	0	2	6	0	8	28	0	1	0.114879	1	1
56	1	26	2	3	1	3	4	0	2	1	0	3	28	0	0	0.1145	1	2
58	1	28	2	3	1	3	3	0	4	0	0	4	28	0	0	0.114524	1	3
59	1	34	3	1	1	1	1	0	10	0	1	11	27	0	0	0.130866	1	2
60	1	27	2	3	1	3	3	0	2	2	0	4	28	0	0	0.114512	1	2
61	1	26	2	3	1	3	2	0	0	7	0	7	28	0	0	0.1145	1	3
62	1	27	2	3	1	3	5	0	4	0	0	4	28	0	0	0.114512	1	1
64	1	27	2	3	1	3	4	0	6	3	0	9	28	0	0	0.114512	1	2
65	1	30	3	3	1	3	1	0	1	14	0	15	28	0	0	0.114549	1	2
66	1	27	2	2	1	3	2	0	7	0	0	7	28	0	0	0.114512	1	2
67	1	52	5	1	1	1	1	1	2	1	1	4	27	0	1	0.0471584	1	2
68	1	55	5	3	1	1	1	1	4	0	0	4	28	0	1	0.0471746	1	2
69	1	54	5	1	1	1	1	1	1	10	2	13	25	0	0	0.0471692	1	2
73	1	43	4	3	1	3	1	1	0	2	0	2	28	0	0	0.040765	1	2
74	1	43	4	1	1	3	1	1	1	7	1	9	27	0	1	0.040765	1	2
75	1	55	5	1	1	1	1	1	0	0	26	26	2	0	0	0.0471746	1	2
78	1	22	2	2	1	3	1	0	0	2	0	2	28	0	0	0.114451	1	2
79	1	21	2	3	1	3	2	1	1	0	0	1	28	0	0	0.0406616	1	2
82	1	25	2	3	1	3	2	0	0	1	6	7	28	0	0	0.114487	1	2
85	1	24	2	3	1	3	1	0	0	0	0	0	28	0	1	0.114475	1	2
88	1	44	4	3	1	3	2	0	0	0	0	0	28	0	0	0.11472	1	2
89	1	41	4	3	1	2	5	1	1	3	8	12	24	0	0	0.0438178	1	2
91	1	38	3	3	1	3	1	1	0	2	3	5	24	0	0	0.0407415	1	2
94	1	25	2	2	1	1	5	0	12	4	0	16	28	0	0	0.130742	1	2
95	1	20	2	3	1	3	3	0	0	2	4	6	26	0	0	0.114426	1	2
96	1	44	4	3	1	3	1	1	1	0	0	1	28	0	0	0.0407697	1	2
97	1	21	2	3	1	3	2	1	1	5	4	10	28	0	0	0.0406616	1	2
98	1	22	2	1	1	3	1	1	0	0	3	3	28	0	0	0.0406663	1	2
99	1	23	2	1	1	3	3	1	0	1	0	1	28	0	0	0.040671	1	1
101	1	58	5	1	1	1	1	0	0	0	5	5	27	0	0	0.131195	1	2
103	1	25	2	2	1	3	1	0	0	0	0	0	28	0	0	0.114487	1	2
104	1	19	1	2	1	3	1	1	4	5	0	9	28	0	0	0.0406522	1	2
105	1	26	2	3	1	3	1	1	2	4	7	13	28	0	0	0.040685	1	3
106	1	16	1	1	1	2	2	0	0	0	4	4	28	0	0	0.122267	1	2
107	1	22	2	3	1	3	2	1	3	1	4	8	28	0	0	0.0406663	1	2
108	1	23	2	3	1	3	1	1	1	0	0	1	28	0	0	0.040671	1	2
109	1	22	2	3	1	1	2	1	0	0	7	7	28	0	0	0.0469963	1	2
110	1	34	3	3	1	4	3	1	1	0	0	1	28	0	0	0.0378682	1	2
111	1	30	3	1	1	3	1	0	12	1	0	13	28	0	1	0.114549	1	2
120	1	59	5	3	1	2	1	0	0	3	2	5	25	0	0	0.122823	1	2
121	1	23	2	3	1	3	1	0	0	0	0	0	28	0	0	0.114463	1	2
122	1	24	2	3	1	3	1	0	0	5	0	5	28	0	0	0.114475	1	1
123	1	40	4	3	1	3	1	0	1	0	1	2	27	0	0	0.114671	1	2
130	1	39	3	3	1	4	6	1	3	3	4	10	26	0	0	0.0378901	1	2
131	1	40	4	3	1	3	3	0	6	0	0	6	28	0	0	0.114671	1	2
132	1	26	2	3	1	3	1	1	8	0	0	8	28	0	0	0.040685	1	2
133	1	35	3	3	1	3	1	0	0	8	2	10	27	0	0	0.11461	1	2
134	1	26	2	3	1	3	1	0	2	0	4	6	28	0	0	0.1145	1	2
136	1	30	3	3	1	3	2	0	1	6	0	7	28	0	0	0.114549	1	1
137	1	34	3	3	1	3	4	0	2	3	0	5	28	0	0	0.114597	1	2
139	1	57	5	3	1	1	1	0	2	0	12	14	21	0	1	0.131181	1	1
140	1	29	2	3	1	3	1	0	6	1	0	7	28	0	0	0.114536	1	2
141	1	48	4	1	1	1	1	1	0	0	4	4	26	0	0	0.0471367	1	3
142	1	35	3	1	1	1	2	1	1	0	8	9	24	0	0	0.0470665	1	2
143	1	40	4	3	1	3	2	1	0	0	5	5	28	0	0	0.0407509	1	2
144	1	43	4	3	1	4	1	0	0	0	14	14	28	0	1	0.107247	1	1
145	1	41	4	1	1	3	1	0	2	0	5	7	27	0	1	0.114683	1	2
146	1	39	3	1	1	3	2	1	3	0	2	5	26	0	0	0.0407462	1	3
147	1	37	3	2	1	3	1	0	0	1	3	4	25	0	0	0.114634	1	2
148	1	32	3	1	1	3	1	0	8	0	0	8	28	0	0	0.114573	1	1
149	1	34	3	1	1	1	1	1	0	7	5	12	27	0	0	0.0470611	1	2
150	1	37	3	3	1	3	3	0	0	7	7	14	21	0	0	0.114634	1	3
151	1	26	2	2	1	2	1	0	4	2	0	6	28	0	1	0.122396	1	2
152	1	23	2	1	1	3	2	1	2	2	0	4	28	0	0	0.040671	1	2
153	1	26	2	3	1	3	3	0	1	11	1	13	27	0	0	0.1145	1	2
155	1	24	2	3	1	3	2	1	1	0	12	13	24	0	1	0.0406756	1	2
156	1	24	2	3	1	3	4	1	0	0	8	8	28	0	0	0.0406756	1	2
157	1	34	3	3	1	4	3	0	0	5	5	10	28	0	0	0.107143	1	2
160	1	37	3	2	1	3	1	0	0	2	2	4	28	0	0	0.114634	1	2
161	1	37	3	3	1	3	5	0	3	3	2	8	26	0	0	0.114634	1	3
162	1	41	4	1	1	3	1	1	1	0	7	8	28	0	0	0.0407556	1	3
163	1	26	2	3	1	3	1	1	0	0	6	6	28	0	0	0.040685	1	2
164	1	44	4	3	1	3	3	1	0	0	6	6	25	0	0	0.0407697	1	2
165	1	49	4	3	1	3	2	1	7	2	5	14	25	0	1	0.0407933	1	3
166	1	40	4	3	1	4	2	1	8	0	0	8	28	0	0	0.0378945	1	2
167	1	35	3	1	1	3	1	1	0	2	0	2	28	0	0	0.0407274	1	2
168	1	31	3	3	1	3	3	0	2	0	9	11	28	0	0	0.114561	1	2
169	1	29	2	1	1	3	1	1	0	1	6	7	28	0	0	0.0406991	1	2
170	1	44	4	3	1	3	1	1	1	1	7	9	28	0	0	0.0407697	1	3
171	1	42	4	1	1	3	1	1	8	3	8	19	26	0	0	0.0407603	1	2
172	1	39	3	3	1	3	2	0	6	10	0	16	28	0	0	0.114658	1	1
173	1	25	2	3	1	3	1	1	3	5	0	8	28	0	0	0.0406803	1	2
174	1	22	2	3	1	3	1	1	4	9	0	13	28	0	0	0.0406663	1	2
175	1	44	4	3	1	2	2	1	1	0	15	16	27	0	0	0.043833	1	1
176	1	24	2	3	1	3	1	0	0	8	0	8	28	0	0	0.114475	1	2
177	1	27	2	3	1	3	2	0	0	0	1	1	27	0	0	0.114512	1	2
178	1	23	2	3	1	3	2	0	0	1	0	1	28	0	0	0.114463	1	2
180	1	43	4	1	1	1	2	1	5	0	7	12	24	0	0	0.0471097	1	2
181	1	24	2	3	1	3	1	0	0	0	0	0	28	0	0	0.114475	1	2
182	1	22	2	3	1	3	2	0	0	0	0	0	28	0	0	0.114451	1	3
183	1	45	4	3	1	2	2	0	0	2	0	2	28	0	0	0.122642	1	2
184	1	21	2	3	1	2	3	0	0	0	0	0	28	0	0	0.122331	1	3
185	1	22	2	3	1	3	4	0	0	0	0	0	28	0	#NULL!	0.114451	1	2
187	1	22	2	3	1	3	5	0	1	10	0	11	28	0	1	0.114451	1	2
188	1	34	3	3	1	3	6	1	0	6	0	6	28	0	1	0.0407227	1	3
189	1	25	2	3	1	3	6	0	2	0	0	2	28	0	0	0.114487	1	2
190	1	28	2	3	1	4	6	1	2	5	0	7	28	0	1	0.0378418	1	2
191	1	28	2	3	1	3	6	0	0	0	0	0	28	0	1	0.114524	1	2
192	1	21	2	3	1	3	6	0	0	2	5	7	23	0	1	0.114439	1	3
193	1	23	2	3	1	3	5	0	0	0	0	0	28	0	0	0.114463	1	2
194	1	22	2	3	1	3	6	0	0	0	2	2	27	0	0	0.114451	1	2
195	1	31	3	3	1	3	6	1	3	0	0	3	28	0	1	0.0407085	1	2
196	1	24	2	3	1	3	2	0	0	0	0	0	28	0	1	0.114475	1	2
197	1	28	2	1	1	3	1	1	1	7	2	10	27	0	1	0.0406944	1	2
198	1	40	4	3	1	3	2	1	0	1	0	1	28	0	0	0.0407509	1	2
199	1	36	3	3	1	2	2	1	1	6	0	7	28	0	0	0.0437926	1	2
200	1	25	2	3	1	3	3	0	0	6	0	6	28	0	0	0.114487	1	2
201	1	39	3	3	1	3	1	1	4	0	0	4	28	0	0	0.0407462	1	2
202	1	20	2	3	1	3	3	0	0	14	0	14	28	0	1	0.114426	1	2
203	1	55	5	3	1	2	1	1	0	0	18	18	10	0	1	0.0438885	1	2
204	1	27	2	3	1	2	2	0	3	3	0	6	28	0	1	0.122409	1	2
205	1	20	2	3	1	3	3	0	2	2	0	4	28	0	1	0.114426	1	2
207	1	25	2	3	1	3	3	1	0	0	0	0	28	0	0	0.0406803	1	2
208	1	52	5	1	1	4	1	1	0	9	0	9	28	0	0	0.0379472	1	2
209	1	47	4	1	1	3	1	1	0	1	12	13	16	0	0	0.0407838	1	2
210	1	43	4	1	1	3	1	1	1	3	5	9	23	0	0	0.040765	1	2
211	1	57	5	2	1	3	2	1	1	7	3	11	25	0	0	0.040831	1	2
212	1	52	5	1	1	3	3	1	1	6	1	8	28	0	0	0.0408074	1	2
213	1	29	2	2	1	3	1	1	0	10	0	10	28	0	0	0.0406991	1	2
214	1	45	4	1	1	2	1	0	2	0	0	2	28	0	1	0.122642	1	2
215	1	42	4	1	1	4	1	1	0	3	2	5	26	0	0	0.0379033	1	2
216	1	50	5	1	1	3	1	0	2	0	0	2	28	0	1	0.114793	1	2
217	1	49	4	1	1	3	2	0	4	4	3	11	27	0	1	0.114781	1	2
218	1	39	3	3	1	2	1	0	0	0	0	0	28	0	0	0.122564	1	2
219	1	52	5	1	1	3	1	1	0	9	0	9	28	0	1	0.0408074	1	2
220	1	55	5	1	1	4	1	1	0	0	0	0	28	0	1	0.0379604	1	2
222	1	55	5	2	1	3	1	1	0	4	0	4	28	0	1	0.0408215	1	2
234	1	25	2	3	1	2	1	1	2	3	2	7	26	0	1	0.0437372	1	2
236	1	56	5	1	1	1	1	1	2	0	0	2	28	0	1	0.04718	1	1
237	1	28	2	1	1	3	1	1	0	0	0	0	26	0	0	0.0406944	1	2
238	1	33	3	1	1	3	1	0	2	4	1	7	27	0	0	0.114585	1	2
239	1	63	6	1	1	2	1	0	0	2	2	4	27	0	0	0.122875	1	2
240	1	26	2	1	1	3	1	0	2	0	2	4	27	0	0	0.1145	1	2
241	1	47	4	1	1	3	1	0	1	3	0	4	28	0	0	0.114756	1	2
243	1	41	4	1	1	1	1	0	0	0	8	8	20	0	0	0.130961	1	2
244	1	47	4	1	1	2	1	0	0	6	2	8	26	0	0	0.122668	1	2
245	1	24	2	1	1	3	1	0	0	1	0	1	28	0	0	0.114475	1	2
246	1	28	2	1	1	3	1	0	0	4	0	4	28	0	0	0.114524	1	2
247	1	34	3	1	1	3	1	1	2	0	3	5	25	0	1	0.0407227	1	2
248	1	40	4	1	1	3	1	0	1	0	3	4	25	0	0	0.114671	1	2
249	1	45	4	1	1	3	1	1	8	0	8	16	20	0	0	0.0407744	1	2
250	1	34	3	1	1	3	1	0	2	0	1	3	27	0	0	0.114597	1	2
251	1	29	2	1	1	3	1	0	6	0	0	6	28	0	0	0.114536	1	2
252	1	41	4	1	1	3	1	0	8	0	0	8	28	0	0	0.114683	1	3
265	1	41	4	1	1	3	2	1	7	0	4	11	24	0	0	0.0407556	1	3
266	1	24	2	3	1	3	1	1	0	0	0	0	28	0	0	0.0406756	1	2
268	1	33	3	1	1	3	3	0	3	6	1	10	27	0	0	0.114585	1	2
272	1	24	2	3	1	3	1	1	0	0	0	0	28	0	0	0.0406756	1	1
274	1	35	3	3	1	4	4	1	0	0	6	6	22	0	1	0.0378725	1	2
275	1	27	2	3	1	3	4	0	0	3	0	3	28	0	0	0.114512	1	2
276	1	30	3	3	1	3	1	1	2	4	2	8	26	0	0	0.0407038	1	2
277	1	30	3	3	1	3	1	1	6	8	0	14	28	0	1	0.0407038	1	2
279	1	27	2	3	1	3	3	0	0	0	1	1	27	0	0	0.114512	1	2
280	1	40	4	1	1	3	1	0	4	1	0	5	28	0	0	0.114671	1	1
281	1	43	4	1	1	3	1	1	5	2	0	7	28	0	0	0.040765	1	2
282	1	24	2	3	1	3	3	0	1	0	0	1	28	0	0	0.114475	1	2
283	1	23	2	1	1	3	1	1	0	2	1	3	26	0	0	0.040671	1	2
284	1	25	2	1	1	3	1	1	8	1	0	9	28	0	0	0.0406803	1	2
285	1	33	3	3	1	3	4	0	0	1	0	1	28	0	0	0.114585	1	2
286	1	25	2	3	1	3	1	0	8	0	3	11	28	0	0	0.114487	1	2
287	1	24	2	3	1	3	3	0	5	0	0	5	28	0	0	0.114475	1	1
290	1	41	4	3	1	3	4	0	1	3	0	4	28	0	0	0.114683	1	2
292	1	28	2	1	1	3	1	1	6	2	0	8	28	0	0	0.0406944	1	2
294	1	36	3	3	1	3	5	1	2	2	0	4	28	0	0	0.0407321	1	2
296	1	39	3	3	1	2	1	0	2	0	0	2	23	0	0	0.122564	1	1
297	1	38	3	3	1	3	5	1	3	0	4	7	24	0	0	0.0407415	1	2
298	1	30	3	3	1	3	1	0	4	0	1	5	28	0	0	0.114549	1	1
300	1	33	3	3	1	3	5	1	3	4	1	8	27	0	0	0.040718	1	1
301	1	38	3	3	1	2	2	0	3	4	2	9	27	0	1	0.122551	1	2
303	1	32	3	3	1	3	6	0	2	1	0	3	28	0	0	0.114573	1	3
304	1	35	3	3	1	1	4	0	2	0	0	2	26	0	0	0.130879	1	3
306	1	36	3	1	1	3	1	0	0	0	0	0	27	0	1	0.114622	1	2
307	1	45	4	1	1	3	1	0	3	0	0	3	28	0	0	0.114732	1	2
308	1	24	2	3	1	3	2	1	9	5	1	15	27	0	1	0.0406756	1	2
309	1	54	5	1	1	1	1	0	1	0	0	1	8	0	1	0.13114	1	2
310	1	35	3	3	1	3	1	1	0	2	0	2	20	0	0	0.0407274	1	2
312	1	26	2	3	1	3	1	0	3	3	2	8	26	0	0	0.1145	1	1
327	1	44	4	3	1	4	1	0	0	1	1	2	9	0	0	0.107258	1	2
328	1	41	4	3	1	3	3	0	1	6	0	7	27	0	1	0.114683	1	1
329	1	43	4	3	1	1	3	0	0	5	0	5	28	0	0	0.130989	1	2
330	1	50	5	3	1	1	1	0	0	2	8	10	18	0	0	0.131085	1	2
331	1	34	3	3	1	3	1	1	0	4	0	4	28	0	0	0.0407227	1	2
332	1	41	4	3	1	1	1	0	0	3	0	3	26	0	1	0.130961	1	2
333	1	24	2	3	1	3	3	0	0	1	0	1	25	0	0	0.114475	1	2
335	1	41	4	3	1	3	2	0	0	12	2	14	26	0	0	0.114683	1	2
336	1	43	4	3	1	3	3	0	0	2	0	2	28	0	0	0.114707	1	2
337	1	42	4	3	1	1	1	0	1	9	8	18	26	0	0	0.130975	1	2
338	1	36	3	3	1	3	2	0	0	17	0	17	28	0	1	0.114622	1	2
339	1	32	3	3	1	3	3	1	0	6	2	8	26	0	0	0.0407133	1	2
340	1	52	5	3	1	1	2	1	0	6	3	9	25	0	0	0.0471584	1	2
341	1	21	2	3	1	3	2	1	1	0	0	1	28	0	0	0.0406616	1	2
342	1	44	4	3	1	1	1	0	1	0	1	2	27	0	1	0.131003	1	2
343	1	29	2	3	1	3	3	1	0	0	1	1	27	0	1	0.0406991	1	2
344	1	36	3	3	1	3	3	1	0	2	0	2	28	0	0	0.0407321	1	2
345	1	37	3	3	1	3	2	1	0	6	4	10	23	0	0	0.0407368	1	2
346	1	32	3	3	1	3	3	1	0	11	1	12	27	0	0	0.0407133	1	2
347	1	24	2	3	1	3	2	0	0	2	0	2	28	0	1	0.114475	1	2
348	1	45	4	3	1	1	2	0	0	9	3	12	25	0	0	0.131016	1	2
349	1	29	2	3	1	3	3	0	0	2	6	8	22	0	0	0.114536	1	2
350	1	48	4	3	1	2	1	0	1	0	5	6	23	0	1	0.122681	1	2
351	1	32	3	3	1	3	3	0	1	2	1	4	26	0	1	0.114573	1	2
353	1	34	3	3	1	1	1	1	0	12	2	14	26	0	0	0.0470611	1	2
354	1	35	3	3	1	1	3	1	0	2	0	2	28	0	1	0.0470665	1	2
359	1	13	1	1	1	1	1	1	0	0	0	0	16	0	0	0.0469478	1	2
360	1	14	1	1	1	2	1	1	0	0	0	0	26	0	0	0.0436818	1	2
364	1	11	1	1	1	1	1	1	0	3	0	3	17	0	0	0.046937	1	2
365	1	10	1	1	1	1	1	1	0	0	0	0	13	0	0	0.0469316	1	2
370	1	17	1	1	1	3	1	1	1	0	0	1	28	0	0	0.0406428	1	2
382	1	11	1	1	1	1	1	1	0	0	0	0	13	0	0	0.046937	1	2
391	1	46	4	1	1	3	1	0	0	1	0	1	28	0	0	0.114744	1	2
392	1	45	4	3	1	3	1	0	0	1	0	1	28	0	0	0.114732	1	2
393	1	38	3	1	1	3	1	0	0	2	0	2	28	0	1	0.114646	1	3
394	1	37	3	1	1	3	1	0	0	1	0	1	28	0	0	0.114634	1	2
396	1	26	2	1	1	3	1	0	0	0	0	0	28	0	0	0.1145	1	2
397	1	38	3	1	1	3	1	0	0	0	0	0	28	0	0	0.114646	1	2
399	1	43	4	1	1	3	1	0	0	3	0	3	26	0	0	0.114707	1	1
400	1	39	3	1	1	3	1	0	0	11	0	11	28	0	0	0.114658	1	2
401	1	40	4	1	1	3	1	0	0	1	3	4	25	0	0	0.114671	1	2
402	1	31	3	1	1	3	1	0	1	4	0	5	28	0	0	0.114561	1	2
403	1	36	3	1	1	4	1	0	0	1	0	1	28	0	0	0.107166	1	1
404	1	32	3	1	1	3	1	0	0	4	0	4	28	0	0	0.114573	1	2
405	1	30	3	1	1	3	1	0	0	2	0	2	28	0	1	0.114549	1	2
409	1	44	4	3	2	3	1	0	1	3	4	8	25	0	1	0.175391	1	1
412	1	55	5	1	2	1	1	0	1	4	3	8	26	0	1	0.198567	1	3
413	1	30	3	1	2	3	1	0	2	2	0	4	28	0	1	0.175147	1	1
414	1	54	5	1	2	1	1	0	0	5	1	6	27	0	1	0.198547	1	2
416	1	20	2	3	2	3	1	0	0	2	0	2	28	0	0	0.174973	1	1
417	1	17	1	1	2	3	2	1	1	7	0	8	28	0	0	0.0650144	1	3
419	1	28	2	3	2	3	5	1	2	0	0	2	28	0	0	0.065095	1	3
420	1	31	3	1	2	3	1	0	0	4	0	4	28	0	0	0.175165	1	1
421	1	22	2	1	2	3	1	1	0	0	0	0	28	0	0	0.0650511	1	3
424	1	34	3	1	2	3	1	0	0	0	0	0	28	0	0	0.175217	1	2
425	1	21	2	1	2	3	1	0	0	0	1	1	27	0	1	0.174991	1	1
428	1	29	2	1	2	3	1	0	2	6	0	8	28	0	1	0.17513	1	3
429	1	23	2	1	2	3	1	0	2	2	0	4	28	0	1	0.175025	1	1
430	1	18	1	3	2	3	4	1	0	8	0	8	28	0	0	0.0650218	1	1
431	1	18	1	1	2	2	2	1	0	2	1	3	27	0	0	0.0697747	1	1
432	1	17	1	1	2	3	2	1	0	5	0	5	28	0	0	0.0650144	1	1
433	1	44	4	3	2	3	1	0	0	3	0	3	28	0	1	0.175391	1	2
434	1	59	5	1	2	1	1	0	0	0	1	1	26	0	1	0.198643	1	1
436	1	47	4	3	2	1	1	0	0	4	10	14	18	0	1	0.198413	1	1
437	1	29	2	1	2	3	3	1	1	13	0	14	28	0	0	0.0651023	1	3
438	1	37	3	3	2	3	3	1	0	11	2	13	26	0	0	0.065161	1	3
439	1	25	2	1	2	3	1	0	0	1	0	1	28	0	0	0.17506	1	1
440	1	29	2	1	2	3	1	0	3	4	12	19	17	0	1	0.17513	1	1
441	1	17	1	3	2	3	5	0	0	3	0	3	28	0	0	0.174921	1	1
442	1	19	1	3	2	3	4	1	0	8	0	8	28	0	1	0.0650291	1	3
443	1	19	1	1	2	3	1	0	0	1	0	1	28	0	0	0.174956	1	1
444	1	15	1	1	2	2	1	0	0	4	0	4	26	0	0	0.186072	1	1
446	1	44	4	1	2	3	1	0	0	5	0	5	28	0	0	0.175391	1	1
448	1	25	2	2	2	3	1	1	0	1	0	1	28	0	0	0.065073	1	1
449	1	38	3	1	2	3	1	1	0	2	0	2	26	0	0	0.0651683	1	2
450	1	23	2	1	2	3	1	1	0	8	4	12	21	0	1	0.0650584	1	2
451	1	22	2	3	2	3	1	1	0	6	0	6	28	0	0	0.0650511	1	1
452	1	43	4	1	2	3	1	1	0	0	0	0	26	0	0	0.065205	1	3
453	1	37	3	1	2	3	1	1	0	3	3	6	24	0	0	0.065161	1	2
454	1	16	1	3	2	2	1	0	0	0	0	0	26	0	0	0.18609	1	1
456	1	49	4	3	2	1	1	0	0	7	1	8	27	0	0	0.198452	1	2
458	1	40	4	3	2	3	1	1	0	7	1	8	27	0	0	0.065183	1	1
459	1	17	1	1	2	2	1	0	0	4	0	4	28	0	0	0.186108	1	1
460	1	41	4	3	2	3	1	1	1	7	0	8	28	0	0	0.0651903	1	1
461	1	29	2	3	2	3	1	0	0	8	0	8	28	0	1	0.17513	1	3
462	1	60	6	1	2	3	1	1	1	3	18	22	16	0	0	0.0653299	1	2
463	1	58	5	1	2	3	1	1	0	0	5	5	28	0	1	0.0653152	1	2
465	1	60	6	1	2	4	1	1	0	1	1	2	27	0	1	0.0608599	1	2
466	1	33	3	1	2	3	1	1	0	0	3	3	27	0	0	0.0651317	1	2
467	1	56	5	1	2	3	1	1	0	0	14	14	22	0	1	0.0653005	1	2
468	1	52	5	1	2	1	1	1	0	1	9	10	19	0	1	0.0751312	1	2
469	1	54	5	1	2	3	1	1	0	4	3	7	25	0	0	0.0652858	1	2
470	1	56	5	1	2	2	1	1	0	9	0	9	28	0	0	0.0700722	1	2
471	1	63	6	1	2	1	1	1	1	0	27	28	11	0	0	0.0752232	1	2
472	1	35	3	1	2	2	1	1	1	3	4	8	24	0	0	0.0699076	1	2
473	1	59	5	1	2	2	1	0	0	0	4	4	24	0	1	0.186876	1	2
474	1	56	5	2	2	4	1	0	0	1	2	3	26	0	1	0.164916	1	2
476	1	49	4	1	2	4	1	0	1	4	1	6	27	0	1	0.1648	1	2
477	1	61	6	1	2	1	1	0	0	6	15	21	23	0	1	0.198682	1	2
478	1	48	4	1	2	2	1	0	0	5	2	7	26	0	0	0.186674	1	2
479	1	45	4	1	2	1	1	0	0	0	0	0	28	0	1	0.198375	1	2
480	1	47	4	1	2	1	1	0	0	0	15	15	15	0	1	0.198413	1	2
481	1	28	2	1	2	3	1	0	0	6	2	8	28	0	0	0.175112	1	2
482	1	49	4	1	2	3	1	0	1	0	26	27	11	0	1	0.175478	1	2
484	1	63	6	1	2	3	1	0	0	6	15	21	17	0	1	0.175722	1	2
485	1	43	4	1	2	3	1	0	0	0	0	0	28	0	0	0.175373	1	2
486	1	54	5	1	2	3	1	0	0	3	4	7	25	0	1	0.175565	1	2
487	1	50	5	1	2	1	1	0	0	2	3	5	25	0	1	0.198471	1	2
488	1	46	4	1	2	3	1	0	1	7	1	9	27	0	0	0.175426	1	3
507	1	44	4	1	2	1	1	0	2	1	14	17	14	0	1	0.198356	1	2
509	1	48	4	1	2	1	1	0	3	1	6	10	23	0	1	0.198432	1	2
512	1	19	1	1	2	3	1	0	2	8	3	13	28	0	1	0.174956	1	2
517	1	17	1	1	2	2	1	0	1	4	1	6	25	0	0	0.186108	1	2
519	1	25	2	1	2	1	1	0	1	3	0	4	28	0	0	0.197992	1	2
520	1	49	4	1	2	1	1	0	0	7	1	8	27	0	1	0.198452	1	2
521	1	46	4	3	2	1	1	0	2	4	9	15	21	0	1	0.198394	1	1
522	1	49	4	1	2	3	1	0	1	0	5	6	23	0	1	0.175478	1	2
523	1	35	3	1	2	1	1	0	2	5	1	8	28	0	1	0.198184	1	3
524	1	57	5	1	2	1	1	0	0	12	0	12	28	0	1	0.198605	1	3
525	1	47	4	3	2	1	1	1	1	3	7	11	22	0	1	0.0750893	1	1
526	1	51	5	1	2	1	1	0	0	2	0	2	28	0	0	0.19849	1	1
527	1	48	4	3	2	3	1	0	0	2	6	8	22	0	1	0.17546	1	1
528	1	43	4	3	2	3	2	1	0	8	0	8	28	0	1	0.065205	1	2
529	1	38	3	2	2	3	2	1	0	0	1	1	27	0	0	0.0651683	1	2
530	1	26	2	1	2	3	1	1	1	1	1	3	27	0	0	0.0650804	1	2
531	1	49	4	1	2	2	1	0	0	3	1	4	27	0	1	0.186693	1	1
532	1	51	5	1	2	3	1	1	0	0	0	0	28	0	0	0.0652637	1	1
533	1	27	2	1	2	1	1	0	0	8	0	8	28	0	0	0.198031	1	2
534	1	46	4	3	2	2	1	0	0	3	0	3	28	0	0	0.186638	1	1
535	1	46	4	3	2	3	1	1	0	6	0	6	28	0	0	0.065227	1	1
536	1	33	3	3	2	3	1	0	0	1	0	1	28	0	0	0.175199	1	1
539	1	41	4	1	2	1	1	1	0	4	6	10	22	0	1	0.0750392	1	2
541	1	26	2	1	2	3	1	1	3	2	0	5	28	0	0	0.0650804	1	2
542	1	24	2	1	2	3	1	0	1	0	1	2	28	0	0	0.175043	1	2
543	1	40	4	2	2	1	4	1	0	0	13	13	15	0	1	0.0750308	1	2
544	1	53	5	1	2	1	1	1	5	0	21	26	17	0	1	0.0751395	1	1
547	1	33	3	3	2	3	2	1	1	4	4	9	24	0	0	0.0651317	1	2
548	1	40	4	3	2	2	1	1	0	0	2	2	26	0	1	0.0699468	1	2
549	1	44	4	2	2	2	2	1	3	0	10	13	20	0	1	0.0699781	1	1
550	1	51	5	3	2	2	1	1	0	11	1	12	27	0	1	0.070033	1	1
551	1	52	5	2	2	1	1	1	3	0	1	4	27	0	1	0.0751312	1	2
554	1	26	2	1	2	3	5	1	0	8	2	10	26	0	0	0.0650804	1	2
555	1	35	3	3	2	3	6	0	1	6	20	27	26	0	1	0.175234	1	2
559	1	21	2	1	2	3	1	1	0	3	0	3	28	0	0	0.0650437	1	2
560	1	36	3	2	2	3	2	1	2	2	0	4	28	0	0	0.0651536	1	2
561	1	30	3	3	2	2	1	1	0	9	0	9	28	0	0	0.0698685	1	2
562	1	34	3	3	2	3	1	0	0	4	0	4	28	0	0	0.175217	1	2
564	1	32	3	3	2	3	2	0	0	16	0	16	28	0	1	0.175182	1	2
565	1	34	3	3	2	3	6	0	0	1	3	4	27	0	0	0.175217	1	2
568	1	30	3	1	2	3	1	0	0	0	0	0	28	0	1	0.175147	1	2
570	1	37	3	1	2	3	1	0	2	0	5	7	27	0	1	0.175269	1	2
574	1	35	3	3	2	4	1	1	2	11	1	14	27	0	0	0.0606881	1	2
575	1	59	5	1	2	2	1	1	1	0	17	18	6	0	#NULL!	0.0700958	1	2
576	1	51	5	3	2	3	3	1	0	3	2	5	24	0	1	0.0652637	1	2
577	1	44	4	3	2	4	2	0	0	4	0	4	28	0	0	0.164717	1	2
579	1	58	5	1	2	2	1	1	0	6	0	6	28	0	0	0.0700879	1	2
580	1	44	4	1	2	3	1	0	0	6	0	6	28	0	0	0.175391	1	2
581	1	50	5	3	2	3	2	1	1	3	0	4	26	0	0	0.0652564	1	2
582	1	55	5	1	2	2	1	0	1	0	3	4	12	0	0	0.186802	1	2
583	1	44	4	3	2	3	2	0	7	1	3	11	25	0	0	0.175391	1	2
584	1	47	4	3	2	3	1	0	2	0	0	2	28	0	0	0.175443	1	2
585	1	64	6	1	2	1	1	0	6	0	21	27	24	0	0	0.198739	1	2
586	1	30	3	3	2	3	2	0	0	0	0	0	26	0	0	0.175147	1	2
587	1	46	4	3	2	3	5	1	0	11	0	11	28	0	0	0.065227	1	2
588	1	53	5	1	2	4	1	0	0	1	1	2	27	0	1	0.164867	1	2
589	1	57	5	1	2	2	3	0	0	0	2	2	26	0	0	0.186839	1	1
590	1	48	4	3	2	3	2	1	2	2	0	4	26	0	0	0.0652417	1	2
591	1	47	4	3	2	3	1	1	0	0	0	0	28	0	0	0.0652344	1	2
592	1	41	4	3	2	2	5	1	2	0	3	5	25	0	0	0.0699546	1	2
593	1	56	5	1	2	2	1	1	6	0	10	16	19	0	0	0.0700722	1	2
594	1	38	3	3	2	4	1	0	1	2	0	3	26	0	#NULL!	0.164618	1	2
596	1	32	3	1	2	1	1	0	0	0	0	0	27	0	0	0.198126	1	2
597	1	29	2	1	2	4	1	0	0	4	0	4	28	0	0	0.164469	1	2
599	1	28	2	1	2	1	1	0	0	2	0	2	22	0	1	0.19805	1	2
600	1	30	3	1	2	2	1	0	0	1	0	1	28	0	0	0.186346	1	2
601	1	29	2	1	2	3	1	0	0	1	0	1	26	0	1	0.17513	1	2
602	1	32	3	1	2	3	1	0	2	13	0	15	28	0	0	0.175182	1	2
603	1	25	2	1	2	4	1	0	0	3	0	3	28	0	0	0.164403	1	2
605	1	28	2	1	2	2	1	0	1	3	0	4	28	0	1	0.186309	1	2
614	1	44	4	1	2	2	1	0	0	2	0	2	27	0	0	0.186601	1	2
615	1	45	4	1	2	1	3	0	0	2	0	2	11	0	1	0.198375	1	3
616	1	46	4	3	2	4	1	0	0	0	0	0	28	0	0	0.164751	1	1
617	1	31	3	2	2	3	1	0	3	0	1	4	28	0	0	0.175165	1	2
618	1	38	3	1	2	1	3	0	1	9	0	10	26	0	0	0.198241	1	2
619	1	55	5	2	2	3	1	0	0	9	0	9	28	0	0	0.175582	1	2
620	1	27	2	1	2	3	1	0	0	4	0	4	28	0	0	0.175095	1	2
642	1	21	2	2	1	3	1	1	1	0	0	1	28	0	0	0.0406616	1	1
643	1	33	3	1	1	3	1	1	6	1	2	9	27	0	1	0.040718	1	2
644	1	56	5	3	1	3	1	1	1	1	0	2	28	0	1	0.0408263	1	2
645	1	36	3	3	1	3	1	1	0	5	0	5	28	0	0	0.0407321	1	2
646	1	53	5	2	1	3	1	1	1	4	2	7	26	0	0	0.0408121	1	2
647	1	20	2	3	1	2	1	1	1	0	3	4	27	0	0	0.043712	1	2
648	1	49	4	2	1	4	1	1	2	2	1	5	27	0	1	0.037934	1	2
649	1	57	5	1	1	3	1	1	8	3	6	17	22	0	1	0.040831	1	2
650	1	47	4	1	1	4	1	1	9	0	0	9	28	0	0	0.0379252	1	2
651	1	38	3	1	1	4	1	1	5	0	2	7	26	0	1	0.0378857	1	3
652	1	34	3	3	1	3	2	1	2	4	1	7	27	0	1	0.0407227	1	2
653	1	54	5	1	1	3	1	1	3	0	4	7	28	0	1	0.0408168	1	2
654	1	30	3	2	1	4	1	1	4	0	0	4	28	0	0	0.0378506	1	2
655	1	46	4	1	1	3	1	1	15	1	1	17	27	0	1	0.0407791	1	2
656	1	24	2	1	1	4	1	1	2	0	0	2	28	0	1	0.0378243	1	2
658	1	25	2	3	1	2	1	1	3	0	0	3	28	0	0	0.0437372	1	2
659	1	54	5	3	1	4	4	1	5	9	2	16	26	0	0	0.037956	1	2
660	1	34	3	1	1	4	1	1	1	6	4	11	24	0	0	0.0378682	1	2
661	1	47	4	3	1	3	2	1	2	3	0	5	28	0	1	0.0407838	1	2
662	1	58	5	1	1	1	1	1	0	4	1	5	27	0	0	0.0471908	1	2
663	1	35	3	3	1	4	1	1	1	3	3	7	28	0	1	0.0378725	1	2
664	1	42	4	1	1	3	1	1	1	16	1	18	28	0	0	0.0407603	1	2
665	1	28	2	3	1	3	5	1	0	5	0	5	28	0	0	0.0406944	1	2
666	1	48	4	1	1	3	1	1	2	0	0	2	28	0	0	0.0407886	1	2
667	1	44	4	1	1	3	1	0	2	1	10	13	21	0	1	0.11472	1	2
668	1	58	5	1	1	4	1	0	3	0	19	22	24	0	0	0.10742	1	2
669	1	41	4	3	1	4	2	0	1	0	0	1	28	0	0	0.107224	1	2
670	1	40	4	1	1	3	2	0	2	0	1	3	26	0	0	0.114671	1	2
671	1	50	5	1	1	3	1	0	2	0	0	2	28	0	0	0.114793	1	2
673	1	31	3	3	1	4	3	0	0	12	0	12	28	0	0	0.107108	1	3
675	1	44	4	1	1	4	1	0	0	7	0	7	28	0	0	0.107258	1	2
676	1	60	6	3	1	4	2	0	4	1	4	9	26	0	1	0.107443	1	2
677	1	37	3	3	1	1	1	0	1	0	0	1	27	0	0	0.130907	1	2
678	1	46	4	1	1	3	2	0	10	3	0	13	28	0	0	0.114744	1	2
679	1	59	5	1	1	1	1	0	4	5	12	21	17	0	0	0.131208	1	2
680	1	51	5	3	1	3	1	0	5	3	1	9	28	0	0	0.114805	1	2
681	1	57	5	1	1	3	1	1	0	15	5	20	23	0	1	0.040831	1	2
682	1	50	5	3	1	4	1	0	18	0	0	18	28	0	0	0.107327	1	2
683	1	65	6	1	1	3	1	0	0	3	0	3	28	0	0	0.114977	1	2
685	1	49	4	3	1	3	1	0	12	0	11	23	20	0	1	0.114781	1	2
686	1	44	4	3	1	4	5	0	1	7	1	9	27	0	1	0.107258	1	2
687	1	35	3	3	1	4	2	1	0	0	0	0	28	0	0	0.0378725	1	1
698	1	52	5	3	1	4	4	0	0	4	0	4	28	0	0	0.10735	1	2
699	1	49	4	1	1	4	2	0	5	0	0	5	28	0	0	0.107316	1	2
700	1	49	4	1	1	4	1	0	4	2	21	27	7	0	1	0.107316	1	2
701	1	26	2	3	1	3	1	0	0	6	0	6	27	0	0	0.1145	1	2
703	1	26	2	3	1	3	1	0	0	0	0	0	28	0	0	0.1145	1	2
705	1	62	6	1	1	4	1	1	2	6	7	15	22	0	1	0.0379912	1	2
706	1	43	4	3	1	3	3	0	1	0	0	1	28	0	0	0.114707	1	2
708	1	43	4	3	1	3	1	0	1	3	1	5	23	0	0	0.114707	1	2
709	1	54	5	1	1	4	1	0	2	0	7	9	22	0	1	0.107373	1	2
710	1	46	4	2	1	3	3	1	5	1	4	10	24	0	1	0.0407791	1	3
711	1	43	4	1	1	2	1	0	0	2	1	3	25	0	1	0.122616	1	2
712	1	42	4	3	1	3	2	0	13	2	6	21	26	0	1	0.114695	1	2
713	1	47	4	3	1	3	1	0	1	0	3	4	25	0	1	0.114756	1	2
714	1	49	4	3	1	4	4	0	2	11	0	13	28	0	1	0.107316	1	2
715	1	25	2	3	1	3	1	1	0	1	4	5	24	0	0	0.0406803	1	3
716	1	50	5	3	1	4	1	1	1	4	1	6	28	0	0	0.0379384	1	2
717	1	48	4	3	1	4	3	0	1	7	2	10	26	0	1	0.107304	1	2
718	1	58	5	1	1	4	1	0	7	0	6	13	22	0	0	0.10742	1	2
719	1	42	4	1	1	3	1	0	3	12	3	18	25	0	1	0.114695	1	2
720	1	41	4	2	1	4	3	0	4	0	0	4	28	0	1	0.107224	1	2
721	1	45	4	1	1	3	1	1	2	0	21	23	27	0	0	0.0407744	1	2
722	1	46	4	3	1	3	1	1	0	5	1	6	27	0	0	0.0407791	1	2
723	1	41	4	1	1	3	1	0	3	1	1	5	27	0	1	0.114683	1	2
724	1	26	2	3	1	4	1	1	3	0	0	3	28	0	0	0.0378331	1	2
725	1	28	2	3	1	4	5	1	0	2	0	2	28	0	1	0.0378418	1	2
726	1	58	5	1	1	2	1	0	1	2	22	25	6	0	#NULL!	0.12281	1	2
727	1	34	3	1	1	4	3	0	1	8	0	9	28	0	1	0.107143	1	2
728	1	25	2	3	1	3	6	0	0	0	0	0	28	0	0	0.114487	1	2
729	1	34	3	3	1	3	2	0	0	3	0	3	28	0	1	0.114597	1	2
730	1	42	4	3	1	3	1	0	12	0	3	15	28	0	1	0.114695	1	2
731	1	47	4	1	1	4	1	0	7	0	0	7	28	0	1	0.107293	1	2
732	1	55	5	1	1	4	1	1	0	7	0	7	28	0	0	0.0379604	1	2
733	1	37	3	3	1	4	1	0	12	6	0	18	28	0	1	0.107177	1	2
734	1	27	2	3	1	3	2	0	5	6	4	15	27	0	0	0.114512	1	2
735	1	44	4	1	1	3	1	0	0	1	1	2	27	0	0	0.11472	1	2
736	1	42	4	3	1	1	2	0	2	3	7	12	21	0	0	0.130975	1	2
737	1	45	4	1	1	3	1	0	0	7	5	12	23	0	1	0.114732	1	2
738	1	28	2	3	1	3	1	0	0	8	0	8	24	0	0	0.114524	1	2
739	1	53	5	1	1	4	1	1	7	3	3	13	27	0	0	0.0379516	1	2
740	1	49	4	3	1	3	3	0	1	8	0	9	28	0	1	0.114781	1	3
741	1	53	5	1	1	3	1	0	0	4	6	10	25	0	1	0.11483	1	3
742	1	31	3	3	1	3	3	0	0	5	0	5	28	0	0	0.114561	1	3
743	1	39	3	3	1	2	3	0	2	0	4	6	24	0	0	0.122564	1	2
744	1	32	3	3	1	3	3	0	0	2	0	2	28	0	1	0.114573	1	3
746	1	23	2	3	1	3	2	1	0	6	0	6	28	0	1	0.040671	1	2
747	1	22	2	3	1	3	3	1	0	0	0	0	28	0	0	0.0406663	1	2
748	1	45	4	3	1	3	3	0	0	0	20	20	8	0	#NULL!	0.114732	1	2
749	1	31	3	3	1	3	3	0	0	1	1	2	27	0	0	0.114561	1	2
750	1	22	2	3	1	3	3	0	2	0	1	3	27	0	0	0.114451	1	2
751	1	38	3	3	1	3	3	1	0	3	1	4	26	0	0	0.0407415	1	2
752	1	28	2	3	1	3	2	1	0	13	0	13	28	0	0	0.0406944	1	2
754	1	22	2	3	1	3	3	1	1	7	0	8	28	0	0	0.0406663	1	3
755	1	32	3	3	1	4	2	0	0	10	0	10	28	0	0	0.10712	1	1
756	1	57	5	3	1	3	1	0	0	2	6	8	22	0	1	0.114879	1	1
757	1	57	5	1	1	4	1	0	10	0	2	12	22	0	1	0.107408	1	1
758	1	64	6	1	1	4	1	0	0	1	0	1	26	0	0	0.107489	1	1
800	1	13	1	1	1	1	1	1	0	0	0	0	28	0	0	0.0469478	1	2
801	1	18	1	1	1	3	1	1	0	6	0	6	28	0	0	0.0406475	1	1
802	1	17	1	1	1	2	1	1	0	5	1	6	27	0	0	0.0436969	1	1
803	1	17	1	1	1	3	1	1	1	4	0	5	28	0	0	0.0406428	1	2
804	1	19	1	1	1	3	1	1	0	0	0	0	28	0	0	0.0406522	1	2
805	1	20	2	1	1	3	1	1	0	3	0	3	28	0	0	0.0406569	1	1
806	1	16	1	1	1	3	1	1	0	0	0	0	28	0	0	0.0406381	1	2
807	1	14	1	1	1	2	1	0	0	0	0	0	28	0	0	0.122241	1	2
811	1	19	1	1	1	3	1	0	0	0	0	0	28	0	1	0.114414	1	2
812	1	15	1	1	1	2	1	0	0	0	1	1	27	0	0	0.122254	1	2
815	1	18	1	1	1	3	1	0	0	0	0	0	28	0	0	0.114402	1	2
816	1	19	1	1	1	3	1	0	0	0	0	0	28	0	0	0.114414	1	2
817	1	12	1	1	1	1	1	0	1	0	0	1	28	0	0	0.130565	1	2
949	1	64	6	3	1	3	1	1	0	1	1	2	27	0	1	0.040864	1	1
962	1	23	2	3	1	3	4	0	1	1	0	2	28	0	1	0.114463	1	2
963	1	65	6	3	1	3	3	1	0	4	0	4	28	0	1	0.0408687	1	1
964	1	70	7	3	1	4	2	1	0	4	0	4	28	0	1	0.0380264	1	1
965	1	47	4	3	1	3	2	1	0	8	1	9	27	0	0	0.0407838	1	1
966	1	63	6	1	1	1	1	1	0	4	2	6	26	0	0	0.0472179	1	1
969	1	10	1	1	2	1	3	1	5	0	0	5	25	0	0	0.0747805	1	1
971	1	12	1	3	2	1	3	1	0	0	2	2	24	0	0	0.0747972	1	3
973	1	13	1	1	2	1	2	0	6	0	0	6	28	0	0	0.197763	1	3
974	1	7	1	3	2	1	3	0	1	0	0	1	28	0	0	0.197648	1	3
976	1	15	1	3	2	1	5	0	3	0	0	3	28	0	0	0.197801	1	3
978	1	14	1	3	2	1	2	1	5	0	0	5	28	0	0	0.0748138	1	1
982	1	10	1	3	2	1	2	0	0	0	0	0	20	0	0	0.197706	1	1
983	1	9	1	1	2	1	2	0	0	0	0	0	16	0	0	0.197687	1	1
984	1	10	1	1	2	1	2	0	0	0	0	0	20	0	0	0.197706	1	1
985	1	7	1	2	2	3	2	1	0	0	0	0	9	0	0	0.0649413	1	1
986	1	9	1	1	2	1	2	1	0	0	0	0	19	0	0	0.0747722	1	1
989	1	20	2	3	2	3	5	0	0	0	0	0	28	0	0	0.174973	1	1
990	1	19	1	3	2	3	2	0	0	0	0	0	28	0	1	0.174956	1	1
994	1	18	1	1	2	3	1	0	5	0	0	5	28	0	1	0.174939	1	1
995	1	18	1	2	2	3	4	0	6	0	0	6	28	0	0	0.174939	1	1
997	1	18	1	2	2	3	4	0	4	0	0	4	28	0	0	0.174939	1	1
998	1	19	1	3	2	3	1	0	7	0	0	7	28	0	0	0.174956	1	1
999	1	23	2	1	2	3	2	1	3	0	0	3	28	0	0	0.0650584	1	1
1007	1	19	1	3	2	3	3	1	8	0	0	8	28	0	0	0.0650291	1	1
1011	1	18	1	3	2	3	6	0	0	0	0	0	28	0	0	0.174939	1	1
1018	1	17	1	3	2	2	3	0	5	0	0	5	28	0	0	0.186108	1	1
1019	1	15	1	3	2	2	4	0	1	0	12	13	28	0	0	0.186072	1	1
1026	1	18	1	3	2	1	2	0	0	4	0	4	24	0	0	0.197859	1	1
1029	1	19	1	1	2	3	2	0	0	0	0	0	28	0	0	0.174956	1	1
1030	1	19	1	3	2	3	1	0	0	0	0	0	28	0	0	0.174956	1	1
1032	1	19	1	1	2	3	3	1	1	0	0	1	28	0	0	0.0650291	1	1
1038	1	15	1	3	2	2	1	1	0	0	0	0	28	0	0	0.0697512	1	1
1046	1	13	1	3	2	1	1	1	0	0	0	0	28	0	0	0.0748055	1	1
1047	1	13	1	1	2	1	2	1	0	0	0	0	20	0	0	0.0748055	1	1
1048	1	13	1	1	2	1	1	0	0	0	0	0	26	0	0	0.197763	1	3
1049	1	13	1	3	2	1	4	1	3	0	0	3	23	0	0	0.0748055	1	3
1053	1	11	1	3	2	1	1	1	0	0	0	0	21	0	0	0.0747888	1	1
1054	1	58	5	1	1	3	1	0	1	4	23	28	5	0	#NULL!	0.114891	1	2
1055	1	65	6	1	1	3	1	0	0	4	24	28	10	0	0	0.114977	1	2
1056	1	47	4	1	1	3	1	0	4	4	16	24	13	0	0	0.114756	1	2
1057	1	39	3	1	1	3	1	0	1	0	0	1	28	0	0	0.114658	1	2
1058	1	50	5	1	1	1	1	0	2	2	1	5	27	0	0	0.131085	1	2
1059	1	54	5	1	1	1	1	0	1	1	7	9	21	0	1	0.13114	1	2
1060	1	41	4	1	1	2	1	0	0	2	2	4	26	0	1	0.12259	1	2
1063	1	45	4	1	1	1	1	0	6	0	21	27	8	0	#NULL!	0.131016	1	2
1065	1	48	4	1	1	3	1	0	0	2	6	8	22	0	1	0.114769	1	3
1066	1	55	5	1	1	2	1	0	0	9	6	15	22	0	1	0.122771	1	2
1067	1	58	5	1	1	3	1	0	5	0	19	24	15	0	1	0.114891	1	2
1068	1	58	5	1	1	2	1	0	6	0	8	14	21	0	1	0.12281	1	2
1069	1	44	4	1	1	1	1	0	0	0	0	0	28	0	1	0.131003	1	2
1070	1	46	4	1	1	1	1	0	2	1	11	14	18	0	1	0.13103	1	2
1072	1	49	4	1	1	1	1	0	3	1	11	15	20	0	1	0.131071	1	2
1073	1	61	6	1	1	1	1	0	3	0	11	14	17	0	1	0.131236	1	2
1074	1	55	5	1	1	2	1	0	0	7	0	7	28	0	0	0.122771	1	3
1075	1	52	5	1	1	1	1	0	6	0	10	16	19	0	#NULL!	0.131112	1	2
1079	1	51	5	1	1	3	1	0	0	4	2	6	26	0	0	0.114805	1	2
1082	1	61	6	1	1	1	1	0	6	0	7	13	22	0	0	0.131236	1	2
1084	1	36	3	1	1	1	1	0	0	2	3	5	25	0	0	0.130893	1	2
1085	1	60	6	1	1	2	1	0	0	0	25	25	3	0	0	0.122836	1	2
1087	1	51	5	1	1	1	1	0	2	2	17	21	12	0	0	0.131099	1	2
1088	1	57	5	1	1	2	1	0	0	0	16	16	13	0	1	0.122797	1	2
1091	1	56	5	1	1	1	1	0	0	1	14	15	18	0	0	0.131167	1	2
1093	1	45	4	1	1	1	1	0	0	0	0	0	28	0	0	0.131016	1	3
1094	1	57	5	1	1	3	1	0	1	0	8	9	21	0	0	0.114879	1	2
1095	1	45	4	1	1	1	1	0	0	0	3	3	27	0	1	0.131016	1	2
1097	1	68	6	1	1	1	1	0	0	0	14	14	14	0	0	0.131332	1	2
1098	1	49	4	1	1	1	1	0	1	0	2	3	26	0	0	0.131071	1	2
1099	1	50	5	1	1	3	1	0	0	4	2	6	26	0	0	0.114793	1	2
1100	1	60	6	1	1	3	1	0	0	0	19	19	18	0	0	0.114915	1	2
1101	1	62	6	1	1	3	1	0	2	0	20	22	24	0	1	0.11494	1	2
1103	1	62	6	1	1	2	1	0	0	0	9	9	21	0	0	0.122862	1	2
1104	1	63	6	1	1	3	1	0	0	0	7	7	23	0	1	0.114952	1	2
1105	1	46	4	1	1	1	1	0	0	1	0	1	28	0	0	0.13103	1	3
1106	1	59	5	1	1	2	1	0	0	0	11	11	17	0	0	0.122823	1	2
1107	1	60	6	1	1	1	1	0	1	0	17	18	14	0	0	0.131222	1	2
1108	1	57	5	1	1	1	1	0	0	0	27	27	14	0	0	0.131181	1	2
1110	1	42	4	1	1	1	1	0	1	1	0	2	28	0	0	0.130975	1	2
1112	1	59	5	1	1	1	1	0	0	0	22	22	6	0	0	0.131208	1	2
1113	1	59	5	1	1	3	1	0	0	0	22	22	8	0	0	0.114903	1	2
1114	1	52	5	1	1	4	1	0	0	0	4	4	24	0	0	0.10735	1	2
1116	1	44	4	1	1	3	1	0	0	0	5	5	23	0	0	0.11472	1	2
1117	1	43	4	1	1	2	1	0	0	2	9	11	19	0	0	0.122616	1	3
1118	1	44	4	1	1	1	1	0	0	0	0	0	28	0	0	0.131003	1	3
1119	1	37	3	1	1	2	1	0	0	0	1	1	27	0	0	0.122538	1	2
1121	1	58	5	1	1	1	1	0	0	0	19	19	9	0	0	0.131195	1	2
1122	1	53	5	1	1	3	1	0	0	1	13	14	18	0	0	0.11483	1	2
1123	1	43	4	1	1	1	1	0	0	0	14	14	24	0	1	0.130989	1	2
1126	1	57	5	1	1	1	1	0	0	0	28	28	14	0	0	0.131181	1	2
1129	1	56	5	1	1	3	1	0	0	0	16	16	12	0	1	0.114866	1	2
1130	1	59	5	1	1	1	1	0	1	0	11	12	23	0	1	0.131208	1	2
1131	1	58	5	1	1	1	1	0	0	0	1	1	27	0	0	0.131195	1	2
1132	1	60	6	1	1	3	1	0	0	0	14	14	14	0	0	0.114915	1	2
1133	1	54	5	1	1	3	1	0	0	0	27	27	1	0	0	0.114842	1	2
1134	1	55	5	1	1	3	1	0	0	0	11	11	17	0	0	0.114854	1	1
1135	1	49	4	1	1	2	1	0	0	3	1	4	27	0	0	0.122694	1	3
1136	1	49	4	1	1	1	1	0	0	0	2	2	26	0	0	0.131071	1	3
1137	1	50	5	1	1	2	1	0	0	0	3	3	28	0	0	0.122707	1	2
1138	1	69	6	1	1	2	1	0	0	0	14	14	14	0	1	0.122953	1	3
1139	1	66	6	1	1	1	1	0	0	0	24	24	4	0	0	0.131304	1	2
1140	1	50	5	1	1	1	1	0	0	0	21	21	13	0	1	0.131085	1	3
1141	1	54	5	1	1	1	1	0	0	0	4	4	25	0	0	0.13114	1	3
1142	1	32	3	1	1	1	1	0	0	0	16	16	26	0	0	0.130838	1	2
1143	1	65	6	1	1	1	1	0	0	0	8	8	22	0	1	0.131291	1	2
1144	1	50	5	1	1	1	1	0	0	0	8	8	21	0	0	0.131085	1	2
1146	1	55	5	1	1	2	1	0	0	0	26	26	2	0	0	0.122771	1	3
1147	1	46	4	1	1	1	1	0	0	0	3	3	27	0	1	0.13103	1	2
1149	1	46	4	1	1	1	1	0	0	0	1	1	27	0	0	0.13103	1	2
1150	1	56	5	1	1	1	1	0	0	0	14	14	16	0	1	0.131167	1	2
1151	1	56	5	1	1	2	1	0	0	0	5	5	24	0	0	0.122784	1	2
1152	1	45	4	1	1	1	1	0	0	0	7	7	21	0	0	0.131016	1	2
1153	1	51	5	1	1	1	1	0	0	0	22	22	6	0	0	0.131099	1	2
1154	1	48	4	1	1	3	1	0	0	0	16	16	12	0	1	0.114769	1	2
1155	1	65	6	1	1	1	1	0	0	0	14	14	15	0	0	0.131291	1	2
1156	1	60	6	1	1	2	1	0	1	0	9	10	19	0	0	0.122836	1	2
1157	1	47	4	1	1	1	1	0	0	0	0	0	28	0	1	0.131044	1	1
1158	1	65	6	1	1	1	1	0	0	0	20	20	11	0	0	0.131291	1	2
1159	1	60	6	1	1	1	1	0	0	0	28	28	10	0	0	0.131222	1	2
1160	1	70	7	1	1	2	1	0	0	0	7	7	28	0	1	0.122966	1	2
1161	1	50	5	1	1	3	1	0	2	1	10	13	23	0	0	0.114793	1	2
1162	1	73	7	1	1	1	1	0	0	0	24	24	15	0	0	0.131401	1	2
1163	1	50	5	1	1	3	1	0	0	1	7	8	26	0	0	0.114793	1	2
1164	1	43	4	1	1	1	1	0	0	0	19	19	9	0	0	0.130989	1	2
1165	1	48	4	1	1	1	1	0	0	0	2	2	26	0	0	0.131057	1	2
1166	1	33	3	1	1	1	1	0	0	0	0	0	28	0	0	0.130852	1	2
1167	1	59	5	1	1	1	1	0	0	0	0	0	28	0	0	0.131208	1	2
1168	1	49	4	1	1	1	1	0	0	0	10	10	18	0	1	0.131071	1	2
1169	1	60	6	1	1	1	1	0	0	0	26	26	9	0	0	0.131222	1	3
1170	1	66	6	1	1	1	1	0	0	1	7	8	23	0	1	0.131304	1	1
1171	1	34	3	1	1	1	1	0	0	0	0	0	28	0	0	0.130866	1	2
1172	1	56	5	1	1	1	1	0	0	0	21	21	7	0	0	0.131167	1	2
1173	1	63	6	1	1	1	1	0	1	0	9	10	19	0	0	0.131263	1	2
1175	1	43	4	1	1	1	1	0	0	0	13	13	15	0	0	0.130989	1	2
1176	1	38	3	1	1	3	1	0	1	0	4	5	28	0	0	0.114646	1	3
1178	1	57	5	1	1	1	1	0	0	0	6	6	22	0	1	0.131181	1	2
1179	1	50	5	1	1	2	1	0	0	0	3	3	25	0	0	0.122707	1	2
1180	1	51	5	1	1	1	1	0	0	1	17	18	11	0	0	0.131099	1	2
1182	1	38	3	1	1	1	1	0	0	2	2	4	26	0	0	0.13092	1	2
1183	1	61	6	1	1	1	1	0	0	0	22	22	8	0	1	0.131236	1	2
1184	1	56	5	1	1	1	1	0	0	0	2	2	27	0	0	0.131167	1	2
1185	1	45	4	1	1	1	1	0	0	0	5	5	27	0	0	0.131016	1	2
1186	1	51	5	1	1	2	1	0	0	0	5	5	26	0	1	0.12272	1	2
1187	1	63	6	1	1	3	1	0	1	0	9	10	23	0	0	0.114952	1	2
1188	1	54	5	1	1	1	1	0	0	0	0	0	28	0	1	0.13114	1	2
1189	1	66	6	1	1	1	1	0	0	0	16	16	14	0	1	0.131304	1	3
1190	1	56	5	1	1	1	1	0	0	0	0	0	28	0	0	0.131167	1	2
1191	1	65	6	1	1	1	1	0	0	0	16	16	17	0	0	0.131291	1	2
1192	1	64	6	1	1	1	1	0	5	0	20	25	12	0	0	0.131277	1	2
1193	1	67	6	1	1	1	1	0	0	0	26	26	3	0	0	0.131318	1	2
1194	1	60	6	1	1	1	1	0	0	0	25	25	4	0	0	0.131222	1	2
1195	1	70	7	3	2	1	1	0	4	0	2	6	27	0	1	0.198854	1	1
1201	1	27	2	3	2	2	1	0	8	0	0	8	28	0	0	0.186291	1	2
1203	1	65	6	3	2	3	1	1	6	0	0	6	28	0	0	0.0653666	1	1
1204	1	45	4	3	2	1	2	0	16	0	0	16	28	0	1	0.198375	1	2
1205	1	47	4	2	2	2	1	0	16	0	0	16	28	0	1	0.186656	1	2
1207	1	54	5	3	2	1	1	0	0	0	4	4	24	0	1	0.198547	1	1
1209	1	31	3	3	2	3	1	0	0	0	0	0	28	0	0	0.175165	1	2
1211	1	75	7	3	2	1	1	1	0	0	0	0	19	0	0	0.0753238	1	1
1212	1	39	3	3	2	2	1	0	0	0	0	0	20	0	0	0.18651	1	2
1213	1	52	5	3	2	3	1	1	0	0	0	0	28	0	0	0.0652711	1	3
1214	1	52	5	3	2	4	1	0	1	15	0	16	28	0	0	0.16485	1	1
1215	1	58	5	3	2	2	2	0	7	17	0	24	28	0	0	0.186857	1	1
1217	1	68	6	1	2	1	1	0	0	5	12	17	16	0	0	0.198816	1	1
1218	1	71	7	1	2	3	1	0	0	2	19	21	16	0	0	0.175861	1	1
1219	1	62	6	3	2	4	3	0	1	0	0	1	28	0	0	0.165016	1	1
1221	1	26	2	1	2	3	1	0	0	0	0	0	28	0	1	0.175078	1	2
1227	1	79	7	2	2	4	2	0	0	0	21	21	8	0	0	0.165298	1	1
1232	1	26	2	2	2	3	4	0	12	0	0	12	28	0	0	0.175078	1	1
1234	1	14	1	3	1	1	3	0	0	0	0	0	28	0	0	0.130592	1	2
1239	1	11	1	3	1	1	1	0	0	0	0	0	24	0	0	0.130551	1	1
1242	1	10	1	1	1	1	1	1	0	0	1	1	14	0	0	0.0469316	1	2
1243	1	11	1	3	1	1	6	0	0	0	3	3	21	0	0	0.130551	1	2
1245	1	9	1	3	1	1	2	0	0	0	0	0	17	0	0	0.130524	1	2
1247	1	10	1	3	1	1	2	0	0	4	0	4	17	0	0	0.130537	1	2
1248	1	10	1	3	1	1	4	1	0	0	0	0	23	0	0	0.0469316	1	3
1250	1	12	1	3	1	1	6	1	0	0	0	0	28	0	0	0.0469424	1	2
1251	1	12	1	3	1	1	5	0	0	0	0	0	24	0	0	0.130565	1	2
1252	1	13	1	2	1	1	3	1	0	0	0	0	28	0	0	0.0469478	1	1
1253	1	13	1	3	1	2	2	1	0	1	1	2	19	0	0	0.0436768	1	2
1259	1	13	1	3	1	1	4	0	0	0	0	0	24	0	0	0.130578	1	1
1260	1	14	1	3	1	2	6	1	0	0	0	0	28	0	0	0.0436818	1	2
1261	1	15	1	3	1	2	6	1	0	0	0	0	28	0	0	0.0436869	1	2
1262	1	15	1	1	1	2	1	1	3	2	0	5	28	0	0	0.0436869	1	2
1263	1	20	2	3	1	4	5	1	0	0	0	0	23	0	0	0.0378068	1	2
1265	1	17	1	3	1	2	2	0	1	0	0	1	28	0	0	0.122279	1	2
1266	1	20	2	3	1	3	3	1	0	2	0	2	28	0	0	0.0406569	1	2
1267	1	14	1	1	1	2	1	1	0	0	0	0	28	0	0	0.0436818	1	2
1269	1	16	1	3	1	4	6	0	0	0	0	0	28	0	0	0.106936	1	2
1270	1	16	1	2	1	2	1	0	3	2	0	5	28	0	#NULL!	0.122267	1	2
1271	1	15	1	3	1	2	2	0	0	0	0	0	26	0	0	0.122254	1	2
1272	1	15	1	3	1	2	3	0	0	0	0	0	28	0	0	0.122254	1	2
1277	1	17	1	1	1	2	1	0	0	0	0	0	27	0	0	0.122279	1	2
1278	1	17	1	3	1	2	6	1	0	5	0	5	28	0	0	0.0436969	1	2
1279	1	16	1	2	1	2	2	0	0	2	0	2	20	0	#NULL!	0.122267	1	2
1281	1	17	1	3	1	2	3	1	0	3	0	3	28	0	0	0.0436969	1	2
1283	1	16	1	3	1	2	6	0	0	2	0	2	26	0	0	0.122267	1	2
1284	1	18	1	3	1	3	4	1	1	3	0	4	27	0	0	0.0406475	1	2
1285	1	17	1	1	1	3	1	0	1	0	0	1	28	0	0	0.11439	1	2
1287	1	18	1	3	1	3	3	0	0	8	0	8	28	0	0	0.114402	1	3
1289	1	19	1	3	1	4	6	0	4	3	0	7	28	0	0	0.10697	1	2
1290	1	20	2	3	1	3	6	0	0	3	0	3	28	0	0	0.114426	1	3
1292	1	18	1	2	1	3	3	0	0	2	0	2	28	0	0	0.114402	1	2
1295	1	20	2	3	1	3	1	0	0	4	0	4	28	0	0	0.114426	1	2
1299	1	19	1	3	1	3	3	1	2	3	1	6	27	0	0	0.0406522	1	2
1301	1	18	1	2	1	2	1	0	0	1	0	1	28	0	0	0.122292	1	3
1303	1	19	1	1	1	3	6	1	0	1	2	3	26	0	0	0.0406522	1	2
1307	1	19	1	3	1	3	3	0	0	4	0	4	28	0	0	0.114414	1	2
1309	1	19	1	3	1	3	4	1	0	0	0	0	28	0	0	0.0406522	1	3
1310	1	20	2	3	1	3	3	0	4	4	0	8	28	0	0	0.114426	1	2
1313	1	19	1	3	1	3	3	1	0	10	0	10	28	0	0	0.0406522	1	2
1314	1	18	1	1	1	3	1	0	0	0	0	0	28	0	0	0.114402	1	2
1315	1	18	1	3	1	4	6	0	0	0	0	0	28	0	0	0.106959	1	2
1320	1	17	1	1	1	3	1	0	0	12	0	12	28	0	0	0.11439	1	2
1321	1	19	1	3	1	3	4	1	0	0	3	3	25	0	0	0.0406522	1	2
1322	1	19	1	1	1	3	1	0	0	0	0	0	28	0	0	0.114414	1	2
1323	1	18	1	2	1	3	4	1	0	0	0	0	27	0	0	0.0406475	1	2
1324	1	18	1	1	1	3	1	1	0	0	0	0	28	0	0	0.0406475	1	2
1325	1	18	1	3	1	3	6	1	0	2	4	6	28	0	0	0.0406475	1	2
1326	1	18	1	3	1	3	3	0	0	0	0	0	28	0	0	0.114402	1	2
1329	1	17	1	1	1	3	1	1	0	1	0	1	28	0	0	0.0406428	1	2
1331	1	17	1	3	1	3	2	0	0	0	0	0	28	0	0	0.11439	1	2
1332	1	18	1	3	1	3	4	0	0	2	2	4	26	0	0	0.114402	1	1
1333	1	18	1	1	1	3	1	1	0	2	1	3	27	0	0	0.0406475	1	2
1335	1	19	1	3	1	3	2	0	0	0	0	0	28	0	0	0.114414	1	2
1336	1	17	1	3	1	3	3	1	0	0	0	0	27	0	0	0.0406428	1	2
1337	1	17	1	2	1	3	2	1	1	5	1	7	28	0	1	0.0406428	1	2
1342	1	17	1	2	1	2	3	1	0	0	0	0	28	0	0	0.0436969	1	2
1343	1	14	1	3	1	2	4	0	0	4	0	4	27	0	0	0.122241	1	3
1344	1	14	1	1	1	2	1	0	0	0	0	0	28	0	0	0.122241	1	2
1345	1	15	1	1	1	2	1	1	0	0	0	0	28	0	0	0.0436869	1	2
1349	1	16	1	2	1	2	3	1	0	8	0	8	28	0	0	0.0436919	1	2
1350	1	18	1	3	1	4	6	0	0	0	0	0	28	0	0	0.106959	1	2
1352	1	16	1	2	1	2	1	0	0	4	2	6	26	0	0	0.122267	1	2
1353	1	16	1	3	1	2	3	0	5	1	0	6	28	0	0	0.122267	1	2
1355	1	16	1	3	1	2	2	0	0	8	0	8	28	0	0	0.122267	1	2
1356	1	16	1	3	1	2	3	1	0	7	0	7	28	0	0	0.0436919	1	2
1357	1	16	1	3	1	2	4	0	0	0	0	0	28	0	0	0.122267	1	3
1359	1	15	1	2	1	2	5	1	0	0	0	0	28	0	0	0.0436869	1	2
1360	1	15	1	1	1	2	1	0	0	0	0	0	28	0	0	0.122254	1	2
1363	1	16	1	2	1	2	5	1	0	1	0	1	28	0	0	0.0436919	1	2
1364	1	16	1	3	1	2	3	1	0	0	1	1	27	0	0	0.0436919	1	2
1369	1	20	2	1	1	3	1	0	0	8	0	8	28	0	0	0.114426	1	2
1370	1	20	2	3	1	3	6	1	0	4	0	4	28	0	1	0.0406569	1	3
1371	1	21	2	3	1	3	5	0	0	0	0	0	28	0	0	0.114439	1	2
1373	1	19	1	3	1	3	4	0	0	0	0	0	28	0	0	0.114414	1	2
1374	1	21	2	1	1	3	1	1	0	10	0	10	28	0	0	0.0406616	1	2
1379	1	12	1	1	1	1	1	0	0	0	0	0	14	0	0	0.130565	1	2
1380	1	12	1	3	1	1	2	0	0	0	0	0	23	0	0	0.130565	1	2
1382	1	13	1	1	1	1	3	0	3	3	0	6	28	0	0	0.130578	1	2
1385	1	13	1	3	1	4	3	0	2	2	0	4	28	0	0	0.106901	1	2
1386	1	13	1	1	1	1	1	1	4	5	0	9	27	0	0	0.0469478	1	3
1387	1	14	1	3	1	1	4	1	2	0	0	2	25	0	0	0.0469532	1	1
1388	1	9	1	3	1	1	6	0	0	0	0	0	6	0	0	0.130524	1	3
1392	1	8	1	3	1	4	4	0	0	0	0	0	3	0	0	0.106844	1	2
1394	1	9	1	3	1	1	4	1	0	2	0	2	12	0	0	0.0469263	1	2
1395	1	8	1	3	1	1	1	1	0	0	0	0	12	0	0	0.0469209	1	2
1398	1	13	1	1	1	1	1	1	0	0	0	0	15	0	0	0.0469478	1	2
1399	1	11	1	1	1	1	1	1	0	3	0	3	21	0	0	0.046937	1	2
1400	1	11	1	1	1	1	1	1	0	0	0	0	11	0	0	0.046937	1	1
1405	1	10	1	3	1	4	2	0	0	0	0	0	24	0	0	0.106867	1	1
1406	1	10	1	3	1	1	5	0	0	4	0	4	19	0	0	0.130537	1	2
1407	1	10	1	3	1	4	5	0	0	0	0	0	10	0	0	0.106867	1	2
1408	1	10	1	3	1	1	2	0	1	0	0	1	8	0	0	0.130537	1	2
1410	1	11	1	2	1	1	2	1	1	0	0	1	22	0	0	0.046937	1	2
1412	1	11	1	3	1	1	4	0	1	0	0	1	20	0	0	0.130551	1	2
1413	1	13	1	3	1	1	4	0	0	0	0	0	18	0	0	0.130578	1	3
1414	1	15	1	1	1	2	1	1	0	0	0	0	28	0	0	0.0436869	1	2
1416	1	17	1	1	1	3	1	1	0	0	0	0	28	0	0	0.0406428	1	2
1419	1	15	1	3	1	2	2	0	2	0	2	4	26	0	0	0.122254	1	2
1426	1	14	1	3	2	2	3	1	0	0	0	0	28	0	0	0.0697434	1	1
1427	1	17	1	3	2	2	4	0	0	0	0	0	28	0	0	0.186108	1	2
1436	1	16	1	3	2	3	4	1	0	0	1	1	27	0	0	0.0650071	1	1
1437	1	18	1	3	2	3	6	0	1	1	0	2	28	0	0	0.174939	1	1
1438	1	20	2	3	2	3	3	1	0	0	0	0	28	0	0	0.0650364	1	3
1439	1	19	1	3	2	3	3	0	0	0	0	0	26	0	0	0.174956	1	1
1441	1	19	1	3	2	3	4	0	0	0	0	0	28	0	0	0.174956	1	2
1450	1	13	1	1	2	1	2	0	0	0	0	0	28	0	0	0.197763	1	2
1451	1	15	1	1	2	1	1	1	1	0	0	1	27	0	0	0.0748222	1	3
1453	1	15	1	3	2	1	6	1	0	0	0	0	28	0	0	0.0748222	1	2
1456	1	14	1	3	2	1	2	0	0	0	0	0	24	0	0	0.197782	1	3
1458	1	11	1	3	2	1	2	0	0	0	0	0	12	0	0	0.197725	1	2
1462	1	9	1	1	2	1	1	0	0	2	0	2	13	0	0	0.197687	1	1
1465	1	7	1	3	2	1	4	0	0	0	0	0	1	0	0	0.197648	1	3
1466	1	15	1	3	2	1	3	0	0	3	0	3	20	0	0	0.197801	1	2
1467	1	8	1	3	2	1	1	0	0	0	0	0	2	0	0	0.197668	1	2
1471	1	7	1	3	2	1	3	0	0	0	0	0	5	0	0	0.197648	1	2
1474	1	7	1	3	2	1	2	0	0	0	2	2	10	0	0	0.197648	1	1
1475	1	6	1	3	2	1	4	0	0	0	0	0	4	0	0	0.197629	1	2
1476	1	23	2	3	1	3	6	1	0	0	0	0	28	0	0	0.040671	1	2
1477	1	28	2	1	1	3	6	1	0	0	0	0	28	0	0	0.0406944	1	3
1478	1	27	2	3	1	3	3	0	0	0	0	0	28	0	0	0.114512	1	2
1480	1	27	2	3	1	3	3	0	1	2	2	5	28	0	0	0.114512	1	3
1482	1	27	2	3	1	3	3	0	3	0	2	5	27	0	0	0.114512	1	2
1483	1	26	2	3	1	3	3	0	2	0	3	5	27	0	0	0.1145	1	3
1484	1	28	2	3	1	4	5	0	6	0	0	6	28	0	0	0.107074	1	3
1485	1	29	2	3	1	3	5	0	4	0	0	4	28	0	0	0.114536	1	2
1486	1	32	3	1	1	3	4	0	0	1	1	2	27	0	0	0.114573	1	3
1490	1	28	2	3	1	3	4	0	2	2	0	4	28	0	0	0.114524	1	3
1491	1	25	2	3	1	3	4	0	4	3	0	7	28	0	0	0.114487	1	2
1492	1	30	3	2	1	3	1	0	6	3	0	9	28	0	0	0.114549	1	3
1493	1	27	2	1	1	3	1	0	1	2	0	3	28	0	0	0.114512	1	3
1495	1	36	3	3	1	4	3	0	0	7	0	7	28	0	0	0.107166	1	2
1496	1	37	3	3	1	3	3	0	8	0	0	8	28	0	0	0.114634	1	3
1498	1	46	4	1	1	3	1	0	7	2	10	19	19	0	1	0.114744	1	2
1500	1	47	4	1	1	1	1	0	4	0	14	18	14	0	0	0.131044	1	1
1502	1	47	4	1	1	4	1	0	4	1	6	11	25	0	1	0.107293	1	1
1503	1	59	5	1	1	4	1	0	2	0	11	13	18	0	1	0.107431	1	2
1504	1	43	4	1	1	3	1	0	1	0	26	27	8	0	#NULL!	0.114707	1	1
1505	1	43	4	1	1	1	1	0	0	2	3	5	25	0	1	0.130989	1	2
1507	1	51	5	1	1	2	1	0	10	0	6	16	25	0	1	0.12272	1	2
1508	1	55	5	1	1	1	1	0	5	0	15	20	16	0	1	0.131153	1	2
1509	1	67	6	1	1	1	1	0	1	1	0	2	28	0	0	0.131318	1	1
1510	1	56	5	1	1	1	1	0	0	0	22	22	6	0	1	0.131167	1	2
1511	1	36	3	1	1	4	1	0	0	0	6	6	22	0	1	0.107166	1	2
1512	1	41	4	1	1	1	1	0	3	4	2	9	26	0	0	0.130961	1	2
1513	1	41	4	1	1	2	1	0	11	0	9	20	21	0	0	0.12259	1	2
1514	1	35	3	1	1	1	1	0	7	1	10	18	19	0	1	0.130879	1	2
1515	1	33	3	1	1	3	1	0	0	0	0	0	28	0	0	0.114585	1	2
1517	1	69	6	1	1	1	1	0	1	0	8	9	20	0	1	0.131346	1	2
1518	1	46	4	1	1	2	1	0	2	11	0	13	28	0	0	0.122655	1	2
1519	1	74	7	1	1	3	1	0	7	0	2	9	28	0	1	0.115087	1	2
1521	1	52	5	1	1	1	1	0	3	1	20	24	9	0	1	0.131112	1	1
1522	1	62	6	1	1	1	1	0	0	2	9	11	21	0	0	0.13125	1	2
1523	1	76	7	1	1	1	1	0	0	0	19	19	9	0	0	0.131442	1	2
1526	1	55	5	1	1	3	1	0	7	0	5	12	25	0	1	0.114854	1	2
1527	1	53	5	1	1	1	1	0	1	0	0	1	28	0	1	0.131126	1	1
1528	1	54	5	1	1	1	1	0	0	0	25	25	9	0	#NULL!	0.13114	1	2
1534	1	51	5	1	1	3	1	0	8	1	15	24	14	0	#NULL!	0.114805	1	2
1539	1	65	6	1	1	2	1	0	0	0	26	26	2	0	0	0.122901	1	1
1540	1	40	4	1	1	1	1	0	0	0	15	15	18	0	1	0.130948	1	2
1541	1	54	5	1	1	1	1	0	0	0	28	28	28	0	1	0.13114	1	2
1542	1	68	6	1	1	4	1	0	0	0	9	9	25	0	1	0.107535	1	2
1543	1	60	6	1	1	1	1	0	0	0	4	4	26	0	#NULL!	0.131222	1	2
1545	1	58	5	1	1	1	1	0	0	0	0	0	28	0	#NULL!	0.131195	1	2
1546	1	57	5	1	1	1	1	0	0	0	7	7	21	0	#NULL!	0.131181	1	2
1547	1	55	5	1	1	1	1	0	0	0	9	9	21	0	#NULL!	0.131153	1	2
1548	1	55	5	1	1	1	1	0	0	5	11	16	17	0	#NULL!	0.131153	1	2
1549	1	55	5	1	1	1	1	0	0	2	22	24	6	0	#NULL!	0.131153	1	1
1550	1	64	6	1	1	1	1	0	0	0	2	2	26	0	#NULL!	0.131277	1	2
1551	1	74	7	1	1	3	1	0	0	0	19	19	25	0	#NULL!	0.115087	1	1
1552	1	75	7	1	1	1	1	0	0	0	26	26	3	0	#NULL!	0.131428	1	1
1555	1	50	5	1	1	1	1	0	0	0	28	28	20	0	#NULL!	0.131085	1	2
1556	1	61	6	1	1	1	1	0	1	0	22	23	18	0	#NULL!	0.131236	1	1
1557	1	52	5	1	1	3	1	0	0	0	0	0	28	0	#NULL!	0.114817	1	2
1559	1	60	6	1	1	2	1	0	0	1	6	7	23	0	#NULL!	0.122836	1	3
1564	1	64	6	1	1	1	1	0	0	4	10	14	24	0	#NULL!	0.131277	1	3
1565	1	54	5	1	1	1	1	0	0	0	14	14	28	0	#NULL!	0.13114	1	3
1567	1	54	5	1	1	1	1	0	1	0	19	20	18	0	#NULL!	0.13114	1	2
1568	1	49	4	1	1	3	1	0	0	0	0	0	28	0	#NULL!	0.114781	1	2
1569	1	60	6	1	1	1	1	0	0	0	2	2	26	0	#NULL!	0.131222	1	2
1570	1	56	5	1	1	1	1	0	0	0	22	22	6	0	#NULL!	0.131167	1	2
1571	1	44	4	1	1	1	1	0	0	2	3	5	26	0	#NULL!	0.131003	1	2
1572	1	60	6	1	1	3	1	0	0	0	5	5	23	0	#NULL!	0.114915	1	3
1573	1	45	4	1	1	1	1	0	0	12	2	14	26	0	#NULL!	0.131016	1	2
1574	1	55	5	1	1	1	1	0	0	0	22	22	6	0	#NULL!	0.131153	1	2
1575	1	52	5	1	1	1	1	0	0	0	0	0	28	0	#NULL!	0.131112	1	1
1577	1	44	4	1	1	1	1	0	0	0	23	23	7	0	#NULL!	0.131003	1	2
1578	1	61	6	1	1	1	1	0	1	0	26	27	14	0	#NULL!	0.131236	1	2
1579	1	45	4	1	1	1	1	0	0	0	6	6	22	0	#NULL!	0.131016	1	2
1581	1	47	4	1	1	1	1	0	1	0	9	10	20	0	#NULL!	0.131044	1	2
1582	1	41	4	1	1	1	1	0	0	0	8	8	20	0	#NULL!	0.130961	1	2
1583	1	39	3	1	1	1	1	0	0	0	0	0	28	0	#NULL!	0.130934	1	2
1585	1	53	5	1	1	1	1	0	0	2	22	24	9	0	#NULL!	0.131126	1	2
1586	1	53	5	1	1	2	1	0	0	0	20	20	24	0	#NULL!	0.122745	1	1
1587	1	56	5	1	1	2	1	0	0	0	23	23	9	0	#NULL!	0.122784	1	2
1591	1	47	4	1	1	1	1	0	1	0	3	4	27	0	#NULL!	0.131044	1	2
1593	1	57	5	1	1	1	1	0	0	0	5	5	23	0	#NULL!	0.131181	1	2
1595	1	39	3	1	1	1	1	0	0	0	0	0	28	0	#NULL!	0.130934	1	2
1601	1	50	5	1	1	1	1	0	0	0	21	21	9	0	#NULL!	0.131085	1	2
1606	1	40	4	1	1	1	1	0	2	0	20	22	19	0	#NULL!	0.130948	1	2
1607	1	60	6	1	1	1	1	0	0	3	9	12	19	0	#NULL!	0.131222	1	2
1608	1	53	5	1	1	1	1	0	2	1	7	10	26	0	#NULL!	0.131126	1	2
1609	1	49	4	1	1	1	1	0	0	0	1	1	28	0	#NULL!	0.131071	1	2
1610	1	59	5	1	1	2	1	0	0	9	5	14	23	0	#NULL!	0.122823	1	2
1611	1	58	5	1	1	3	1	0	0	0	0	0	28	0	#NULL!	0.114891	1	2
1612	1	46	4	1	1	1	1	0	0	0	5	5	25	0	#NULL!	0.13103	1	3
1613	1	48	4	1	1	1	1	0	0	0	5	5	25	0	#NULL!	0.131057	1	2
1614	1	44	4	1	1	1	1	0	5	0	5	10	25	0	#NULL!	0.131003	1	2
1615	1	72	7	1	1	1	1	0	0	0	23	23	5	0	#NULL!	0.131387	1	2
1616	1	59	5	1	1	1	1	0	2	1	4	7	25	0	#NULL!	0.131208	1	2
1619	1	67	6	1	1	1	1	0	1	0	10	11	24	0	#NULL!	0.131318	1	2
1621	1	50	5	1	1	1	1	0	0	0	23	23	26	0	#NULL!	0.131085	1	2
1622	1	56	5	1	1	1	1	0	0	0	20	20	24	0	#NULL!	0.131167	1	2
1623	1	57	5	1	1	1	1	0	2	1	7	10	24	0	#NULL!	0.131181	1	2
1624	1	56	5	1	1	1	1	0	1	0	22	23	9	0	#NULL!	0.131167	1	3
1626	1	35	3	1	1	1	1	0	0	0	15	15	14	0	#NULL!	0.130879	1	3
1630	1	61	6	1	1	1	1	0	0	0	16	16	22	0	#NULL!	0.131236	1	3
1631	1	53	5	1	1	1	1	0	1	4	2	7	26	0	#NULL!	0.131126	1	2
1645	1	59	5	1	1	1	1	0	0	0	21	21	7	0	#NULL!	0.131208	1	2
1647	1	64	6	1	1	1	1	0	0	0	24	24	8	0	#NULL!	0.131277	1	2
1648	1	53	5	1	1	1	1	0	0	0	26	26	2	0	#NULL!	0.131126	1	1
1649	1	72	7	1	1	1	1	0	0	2	1	3	27	0	#NULL!	0.131387	1	1
1650	1	71	7	1	1	1	1	0	0	0	15	15	21	0	#NULL!	0.131373	1	1
1651	1	57	5	1	1	3	1	0	0	0	19	19	19	0	#NULL!	0.114879	1	3
1652	1	68	6	1	1	1	1	0	0	0	23	23	12	0	#NULL!	0.131332	1	1
1653	1	68	6	1	1	1	1	0	0	0	16	16	26	0	#NULL!	0.131332	1	1
1654	1	44	4	1	1	1	1	0	3	3	6	12	24	0	#NULL!	0.131003	1	2
1656	1	61	6	1	1	3	1	0	0	3	6	9	22	0	#NULL!	0.114928	1	1
1658	1	72	7	1	1	1	1	0	0	1	12	13	18	0	#NULL!	0.131387	1	1
1663	1	56	5	2	1	3	1	0	0	4	2	6	26	0	#NULL!	0.114866	1	2
1668	1	71	7	1	1	3	1	0	0	0	17	17	27	0	#NULL!	0.11505	1	3
1669	1	67	6	1	1	1	1	0	0	0	13	13	25	0	#NULL!	0.131318	1	2
1672	1	50	5	1	1	3	1	0	5	0	3	8	28	0	#NULL!	0.114793	1	2
1674	1	78	7	1	1	1	1	0	0	0	26	26	16	0	#NULL!	0.131469	1	2
1675	1	65	6	1	1	3	1	0	1	2	5	8	23	0	#NULL!	0.114977	1	2
1677	1	51	5	1	1	3	1	0	7	1	3	11	25	0	#NULL!	0.114805	1	1
1680	1	58	5	1	1	2	1	0	1	0	8	9	20	0	#NULL!	0.12281	1	1
1682	1	60	6	1	1	4	4	0	6	0	0	6	28	0	#NULL!	0.107443	1	2
1683	1	69	6	1	1	2	1	0	0	0	21	21	8	0	#NULL!	0.122953	1	2
1685	1	66	6	1	1	3	1	0	0	1	4	5	24	0	#NULL!	0.114989	1	1
1686	1	55	5	1	1	3	1	0	3	1	7	11	22	0	#NULL!	0.114854	1	1
1691	1	62	6	1	1	1	1	0	11	0	5	16	24	0	#NULL!	0.13125	1	1
1701	1	49	4	1	1	3	1	0	5	0	5	10	27	0	#NULL!	0.114781	1	2
1703	1	60	6	1	1	2	1	0	0	0	28	28	9	0	#NULL!	0.122836	1	1
1704	1	74	7	1	1	2	4	0	3	3	3	9	26	0	#NULL!	0.123018	1	1
1709	1	55	5	1	1	1	1	0	4	0	3	7	25	0	#NULL!	0.131153	1	2
1710	1	46	4	1	1	1	1	0	10	0	2	12	27	0	#NULL!	0.13103	1	1
1711	1	58	5	1	1	1	1	0	4	0	2	6	26	0	#NULL!	0.131195	1	1
1712	1	55	5	1	1	3	1	0	4	0	3	7	25	0	#NULL!	0.114854	1	1
1714	1	55	5	1	1	1	1	0	0	0	27	27	19	0	#NULL!	0.131153	1	2
1717	1	53	5	1	1	1	1	0	5	0	1	6	27	0	#NULL!	0.131126	1	2
1719	1	60	6	1	1	1	1	0	0	0	20	20	8	0	#NULL!	0.131222	1	1
1720	1	68	6	1	1	1	1	0	3	0	5	8	23	0	#NULL!	0.131332	1	1
1721	1	63	6	1	1	1	1	0	0	0	0	0	28	0	#NULL!	0.131263	1	1
1723	1	72	7	1	1	1	1	0	0	0	2	2	26	0	#NULL!	0.131387	1	2
1724	1	56	5	1	1	1	1	0	0	0	17	17	25	0	#NULL!	0.131167	1	1
1725	1	61	6	1	1	3	1	0	2	2	1	5	27	0	#NULL!	0.114928	1	1
1726	1	66	6	1	1	1	1	0	0	0	27	27	2	0	#NULL!	0.131304	1	1
1727	1	62	6	1	1	2	1	0	0	0	10	10	18	0	#NULL!	0.122862	1	2
1728	1	57	5	1	1	1	1	0	0	0	27	27	8	0	#NULL!	0.131181	1	3
1729	1	55	5	1	1	3	1	0	1	0	16	17	12	0	#NULL!	0.114854	1	1
1730	1	52	5	1	1	1	1	0	2	0	1	3	28	0	#NULL!	0.131112	1	2
1738	1	50	5	1	1	1	1	0	0	0	0	0	28	0	#NULL!	0.131085	1	2
1740	1	66	6	1	1	1	1	0	0	0	6	6	18	0	#NULL!	0.131304	1	1
1742	1	59	5	1	1	4	1	0	6	3	11	20	25	0	#NULL!	0.107431	1	2
1744	1	63	6	1	1	4	1	0	5	6	2	13	26	0	#NULL!	0.107477	1	1
1745	1	61	6	1	1	1	1	0	3	0	18	21	19	0	#NULL!	0.131236	1	3
1748	1	60	6	1	1	4	1	0	0	0	20	20	4	0	#NULL!	0.107443	1	1
